# Supplementary material for: Rhubarb-Derived Extracellular Vesicles Mitigate Oxidative Stress and Metabolic Dysfunction in an Alzheimer’s Cellular Model
Source: Nutrients. 2025 Nov 30;17(23):3771. doi: 10.3390/nu17233771 (PMC12694416; doi:10.3390/nu17233771)
Supplement: Supplementary file 1 [file nutrients-17-03771-s001.zip]

Archive with 1 entries (1 files):
- nutrients-3990361-supplementary.pdf
